# Supplementary material for: Traits of Bathy Phytochromes and Application to Bacterial Optogenetics
Source: ACS Synth Biol. 2025 Jul 11;14(8):3207–18. doi: 10.1021/acssynbio.5c00337 (PMC12362586; doi:10.1021/acssynbio.5c00337)
Supplement: Supplementary file 2 [file sb5c00337_si_002.zip]

Archive with 5 entries (5 files):
- readme.txt
- Supp_known_aligned.phy
- Supp_sequences_aligned.phy
- Supp_sequences.xlsx
- Supp_phostag_gels.xlsx
