# Supplementary material for: Traits of Bathy Phytochromes and Application to Bacterial Optogenetics
Source: ACS Synth Biol. 2025 Jul 11;14(8):3207–18. doi: 10.1021/acssynbio.5c00337 (PMC12362586; doi:10.1021/acssynbio.5c00337)
Supplement: Supplementary file 2 [file sb5c00337_si_002.zip › readme.txt]

This ZIP folder contains the following supporting information:

Supp_sequences.xlsx		List of protein sequences used in alignments. All sequences used in the alignment files "Supp_sequences_aligned" and 
				"Supp_known_aligned". For previously published BphPs: ID = published name; UNIPROT and NCBI identifier; OPM = output 
				module (as listed in InterPro).

Supp_phostag_gels.xlsx		PhosTag source data. All original PhosTag gels with 15 wells each, measurements at least in triplicate. D = dark, RL = red 
				light, FRL = far-red light. Standard = PageRuler Plus Prestained Protein Ladder.

Supp_sequences_aligned.phy	41 published BphP sequences with known spectral properties. Aligned as described in "Methods, Phylogenetic analysis".
				See "Supp_sequences.xlsx" for additional information.

Supp_known_aligned.phy		404 BphP sequences with different OPMs. Aligned as described in "Methods, Phylogenetic analysis". See 
				"Supp_sequences.xlsx" for additional information.
