# Supplementary material for: Traits of Bathy Phytochromes and Application to Bacterial Optogenetics
Source: ACS Synth Biol. 2025 Jul 11;14(8):3207–18. doi: 10.1021/acssynbio.5c00337 (PMC12362586; doi:10.1021/acssynbio.5c00337)
Supplement: Supplementary file 2 [file sb5c00337_si_002.zip › Supp_known_aligned.phy]

41 932
FbPAS     MEQHKLLQKQINKYLSDFNLEDKTLQNFLQAVNESYLSFDRDKEISEHAFLESEKEYYEV
AbBphP1   ------------------------------------------------------------
AcBphP    ------------------------------------------------------------
Agp1      ------------------------------------------------------------
Agp2      ------------------------------------------------------------
ArsPadC   ------------------------------------------------------------
AsPadC    ------------------------------------------------------------
Avp1      ------------------------------------------------------------
Avp2      ------------------------------------------------------------
BrBphP1   ------------------------------------------------------------
CcPadC    ------------------------------------------------------------
DdBphP    ------------------------------------------------------------
DrBphP    ------------------------------------------------------------
HdPadC    ------------------------------------------------------------
IsPadC    ------------------------------------------------------------
MaPadC    ------------------------------------------------------------
MmPadC    ------------------------------------------------------------
MpPadC    ------------------------------------------------------------
MsPadC    ------------------------------------------------------------
MtPadC    ------------------------------------------------------------
PaBphP    ------------------------------------------------------------
PsPadC    ------------------------------------------------------------
PstBphP1  ------------------------------------------------------------
PstBphP2  ------------------------------------------------------------
RaPadC    ------------------------------------------------------------
RlBphP    ------------------------------------------------------------
RpBphP1   ------------------------------------------------------------
RpBphP2   ------------------------------------------------------------
RpBphP3   ------------------------------------------------------------
RpBphP5   ------------------------------------------------------------
RpBphP6   ------------------------------------------------------------
RsBphG1   ------------------------------------------------------------
RtBphP1   ------------------------------------------------------------
RtBphP2   ------------------------------------------------------------
SaBphP1   ------------------------------------------------------------
SaBphP2   ------------------------------------------------------------
SfPadC-EAL------------------------------------------------------------
ThPadC    ------------------------------------------------------------
TsPadC    ------------------------------------------------------------
XaBphP    ------------------------------------------------------------
XccBphP   ------------------------------------------------------------

NASLKKEYELKKISITNLYNTLETIDDDIKELHNKENLDDLLFISKYLNSQIEKRRESEK
------------------------------------------------------------
------------------------------------------------------------
------------------------------------------------------------
------------------------------------------------------------
------------------------------------------------------------
------------------------------------------------------------
------------------------------------------------------------
------------------------------------------------------------
------------------------------------------------------------
------------------------------------------------------------
------------------------------------------------------------
------------------------------------------------------------
------------------------------------------------------------
------------------------------------------------------------
------------------------------------------------------------
------------------------------------------------------------
------------------------------------------------------------
------------------------------------------------------------
------------------------------------------------------------
------------------------------------------------------------
------------------------------------------------------------
------------------------------------------------------------
------------------------------------------------------------
------------------------------------------------------------
------------------------------------------------------------
------------------------------------------------------------
------------------------------------------------------------
------------------------------------------------------------
------------------------------------------------------------
------------------------------------------------------------
------------------------------------------------------------
------------------------------------------------------------
------------------------------------------------------------
------------------------------------------------------------
------------------------------------------------------------
------------------------------------------------------------
------------------------------------------------------------
------------------------------------------------------------
------------------------------------------------------------
------------------------------------------------------------

NLVTTVELLKTLLANLQSGILVEDENRKIEFTNDLFCDFFSIPVAPENLIGLDCTNSTEQ
------------------------------------------------------------
------------------------------------------------------------
------------------------------------------------------------
------------------------------------------------------------
------------------------------------------------------------
------------------------------------------------------------
------------------------------------------------------------
------------------------------------------------------------
------------------------------------------------------------
------------------------------------------------------------
------------------------------------------------------------
------------------------------------------------------------
------------------------------------------------------------
------------------------------------------------------------
------------------------------------------------------------
------------------------------------------------------------
------------------------------------------------------------
------------------------------------------------------------
------------------------------------------------------------
------------------------------------------------------------
------------------------------------------------------------
------------------------------------------------------------
------------------------------------------------------------
------------------------------------------------------------
------------------------------------------------------------
------------------------------------------------------------
------------------------------------------------------------
------------------------------------------------------------
------------------------------------------------------------
------------------------------------------------------------
------------------------------------------------------------
------------------------------------------------------------
------------------------------------------------------------
------------------------------------------------------------
------------------------------------------------------------
------------------------------------------------------------
------------------------------------------------------------
------------------------------------------------------------
------------------------------------------------------------
------------------------------------------------------------

AKDLFKDPEHFALSIENALKNKKIITNERFELKNGKFLERNYIPIIIKEEYKGHLWKYTD
------------------------------------------------------------
------------------------------------------------------------
----------------------------------MTRLAARYQV---DRSSAGKRL---E
------------------------------------------------------------
----------------------------------------------------------MS
------------------------------------------------------------
------------------------------------------------------------
------------------------------------------------------------
-------------------------------------------------------MPVPL
------------------------------------------------------------
------------------------------------------MT---SRGCGSDLL--PP
-----------------------------------------------MSRDPLPFF--PP
---------------------------------------------------------MSA
--------------------------------------------------------MSAD
-----------------------------------------------------MAVKNFQ
------------------------------------------MT---D--IFALSPDESA
------------------------------------------------------------
------------------------------------------------------------
------------------------------------------MT---D--TPALVFDGDR
------------------------------------------------------------
------------------------------------------------------------
----------MHRGCSPC---------GPFH-ICMFRALA--------RRSRGTAM--SQ
--------------------------------------------------MIEHTL--DA
------------------------------------------MK---A----------AS
------------------------------------------------------------
------------------------------------------------------MAGHAS
----------------------------------------------------------MT
------------------------------------------MS---SRSDPGQPMASAT
------------------------------------------------------------
------------------------------------------------------------
-----------------------------------------------------------M
------------------------------------------------------------
------------------------------------------MY---------ATFTSGA
-------------------------------------------------------MSTEA
------------------------------------------------------------
---------------------------------------------------------MTA
------------------------------------------------------------
------------------------------------------------------------
------------------------------------------ME---DA--------TSR
------------------------------------------------------------

ITARIESQKLLEQSEEHNR-LIMNSSLNAIITIDKKGL---INFWNNRAEQMFGWKKS--
--MTVGDLDLDACSREPIHRPGSIQPHGMLLAFSGSDAGAPLIQASANAAPALSLPLA--
-MPNAEAVDLTNCDREPIHIPGSIQPHGCLIACTPDAG--HILCHSANAADVLHLPSA--
KFMSSATPKLDSCGAEPIHIPGAIQEHGALLVLSARDL--AILQASDNLERYLDMPLP--
MASTDYHVDLTNCDREPIHIPGYIQPHGCLIACDNAMR--MVLRHSQNCGELLGLE-G--
QEARIAVIDLTHCDREPIHVPEQIQPFGLMLVSDGRSG--RITRVSANTDAWLDTPPE--
-MDPDELRRLAECAKEPIRTPGSIQAHGTLLGLDL-SG--VIAVASANASGWLGHGVG--
MGNDYTDANLTVCDREPITRLDEIQNFAFLIAMSNDW---TIVRASENCEKFFKVKPQ--
-MPATQTVDLTNCDREPIHIPGSIQPHGCLLACDAEMA--VVLRHSANAGEMLGVK-G--
TTPAFGHATLANCEREQIHLAGSIQPHGILLAVKEPDN--VVIQASINAAEFLNTN----
---MQDTVKRDLCAREPIHVPGSIQTHGLLMVLDAGSG--QVLQMAGDPRTLLGGKT---
TYQGGPTITTDNCEREPIHVPGSVQPHGALLTVDALSL--DILQVSANAEDHLGTAAA--
LYLGGPEITTENCEREPIHIPGSIQPHGALLTADGHSG--EVLQMSLNAATFLGQEPT--
NSRHQTQVDLSVCENEPIQVPDAIQPHGCILVADAQTR--KVLQVSANIGAYPGLELA--
LGSDDISKLIAACDQEPIHIPNAIQPFGAMLIVEKDTQ--QIVYASANSAEYFSVADN--
HKTEDLRAAQEECAREPVHIPGAVQSFGVLLSFDAAIS--RVWQVSANVSQHLGLRVD--
QRVEDEAARLVECATEDIRAIGRLQSYGFLLGVDEETG--TVTVASANAEHYLGRTLR--
MNAAVSTEDLEQCEKEPIHIPGAIQPDGLLLVLDPDDF--TIIQLSQNTDVWLGWAPE--
MSSSSATYGLNNCDKEPIHVPGAIQPDGFLLVLDPDEF--TIIQLSRNTDVWLGLAPE--
PRDDAESLRLRECSQEQIRTIGRIQAHGALFGIDETTG--VVVVASENVEHWLGRDLR--
-MTSITPVTLANCEDEPIHVPGAIQPHGALVTLRADGM---VLAASENIQALLGFVA---
----MTPIYFSDCLTAQLEFLGKTQDHGTLLVADENDV---IVAVAENAGDWLGQNAK--
LDKDAFEVLLANCADEPIQFPGAIQPHGLLFTLKEPEL--TILQVSANVQSVLGKVPD--
NPDAALEAALAECAREPIRIPGAIQPHGVLLSVAGDPL--CIEQVSANCAKSLGLESA--
TKGDETLDLKEGCEREPIHVPGSIQPHGVLLVLDPNSE--EIVQSAGDVAGLLGIRG---
MSGTFEPVDLTNCDREPIHQLGSVQPFGFLLAISSDW---IVTRASANLAEFLAITQP--
GSPAFGTADLSNCEREEIHLAGSIQPHGALLVVSEPDH--RIIQASANAAEFLNLG----
EGSVARQPDLSTCDDEPIHIPGAIQPHGLLLALAAD-M--TIVAGSDNLPELTGLAIG--
DPSGRLALDLTECDREPIHIPGAIQPHGYLFVVSETDL--RIASVSANVEDLLRQPPA--
---MPRKVDLTSCDREPIHIPGSIQPCGCLLACDAQAV--RITRISENAGAFFGRET---
---MPRKVDLTSCDREPIHIPGSIQPCGCLLACDAQAV--RITRISENAGAFFGRET---
NELKESALDLVKCEQEPIHAPGAIQSASILLLFDPDQG--ALAAASDNLEPLFGASAS--
-------------------MPGAIQPHGRLAVLRDDGR---LVAYSENWES-PGQVQA--
VQGPAEPVTLDNCASEPIHIPGHIQPHGALLAFDLQGR---LAWASSNASALLGVGL---
SRSGKQEVDLTNCDREPIHIPGAIQPHGVLLVLSEPGL--VLTHASENAPAVLGNSAE--
MPPSVSELDLSQCDREPIHLLGGIQSHGVLLAFRGPDR--LLEVVSANAQALLGRPPE--
AVPANSPVDLARCEWEPIATPGAIQPHGALLTVVYDNG--LIAHASANLEEVLGSTPA--
----MNHVDLDNCAQEPIATPGSIQPFGALLVLEPADY--TIRFASANAGDHLPGAPDVA
MDEPELVAALEACEREPVHIPGAIQPHGALIAMDEQLQ--EVRQVSANLESILGVRVA--
RPARSDLDPLTVCDREPIHRPGAIQPHGLLLVADSRTL--KVVAAAGDVEGRLAADW---
MSTATNPLDLDVCAREPIHIPGLIQPYGVLLVIDPADG--RIVQASTTAADLLGVPMA--

EVIGKPLHDTI--IPDVHKANHVKGMEHYLKTGE--GPALNK--------------NLEL
QALGQPLERAL--HPQIATA-----VRSFLAAGP--VP-SRP-VPVILTELP-GAGRHQL
GINGLRLEAVL--GGKAAHD-----IRNALTTAT--DPARPG-LLLGLNIG---ERAFDV
V------GTVA--DNGVF-P-----FRDALSAWY--ANDESN-FRYVW-----ADKGLDV
DLNGRTAEEVL--GKKLVHD-----LRNALTVTG--RTTRPA-MLPAMETS--DGRSFDI
TCLNRPLAELT--GKPLAET-----IREAARGLDTGHRVTSG-TLTP--GRT-GERAVSV
DIGNQELEFAV--RT-------------G--------RAVDP-VRITW-----EGVASDA
ELLGTRFDRWI--SEIALHD-----IRNRMAILA---STTGE-RIFDLKLVQ-GLPNVDL
AVNGEQVHVLL--GDDATHD-----LRNALATAP--EASRPA-LLPNLRLS--CGQVFNV
SVVGRPLRDLG--GDLALQI-----LPHLNG-----PLHLAP-MTLRCTVGS-PPRRVDC
G---DALEEQL--QGEVAAL-----LRNHSRDFSGSPAYLGE-VR----VGT-EGKPLTV
LLRGRSLGSLL--TADELQT-----LTTALPPGS--PDHLQFRATRESPAPEPSQGLQAL
VLRGQTLAALL--P-EQWPA-----LQAALPPGC--PDALQYRATLDWP----AAGHLSL
DPVGHLLDDVL--PETLL---------REL----EAAGELSG-TYPP--HRC--DLDLTA
TIHELSDIKQANINSLLPEH-----LISGLAS---------A-IRENEPIWV-ETDRLSF
DCLGASAIDIF--GKSLLGR-----IRRGLKGVDRL---PGA-LTVTRKLGG-VSRKLHV
DE-SDRLGWIL--DH-------------A--------SAVDP-VRAEV-----DGKTVEV
ALLGKPLAHVL--GQDLDEF-----LTRVL----GHPVNDHP-TLQP--VRY-RGKGFIL
SLLGMALPELL--GEGVLVF-----LLKIL----TNPFNDYP-TLQP--VRY-GDKAFVM
QAGNETLSWAI--GQ-------------G--------LAVDP-VRAEF-----EGSLYDV
SP-GSYLTQEQ--VGPE--V-----LRMLEEGLTGNGP-WS----NSVETRI-GEHLFDV
EMLGRPWMALF--PQIHPPS-----SLSSFEAIGLSGIHLHP-------VRI-NSRSLIM
QLAGQTLDCVL--GAGWAEV-----IRSTSANDS--LVDVPR-LLMSV-----EGVEFEA
ELLGQPLSILL--SAAHSML-----INQAYSQPA--MPNSDP-IRLTV-----RAVDYNA
SPLGKSVKQVL--GRSLSTQ-----RAESGVVMQREPTYLGT-AE----CNG-GIGSLTL
DALGRPVTSLI--TPEALHT-----IRNKLTTLR--GSDVVE-RIFGIALTS-AQDRFDL
SVLGVPLAEID--GDLLIKI-----LPHLDP-----TAEGMP-VAVRCRIGN-PSTEYDG
ALIGRSAADVF--DSETHNR-----LTIALAEPG--AAVGAP-IAVG-FTMR-KDAGFVG
SLLNVPIAHYL--TAASAAR-----LTHALHGGD--PAAINP-IRLDVVTPD-GERAFNG
PRVGELLADYF--GETEAHA-----LRNALAQSS--DPKRPA-LIFGWRDGL-TGRTFDI
PRVGELLADYF--GETEAHA-----LRNALAQSS--DPKRPA-LIFGWRDGL-TGRTFDI
ALLGTPVERFF--TIRDATT-----IRAIAAGQM--PMNAGY---FRLK----TGQEHWV
ALAGLPLHDTH------------------LAAGE------SP-AALG-TSAI-DEQPWDA
PAVGQPIAPAH--FGRVAAV-----REAFAAEAAADEQ-WPP-LPLQREVLL-GDRRFDM
QLLGAPLGHFI--EPSVREP-----LEADLRSAR--LKQLNP-LKVVWRVDG-VDRFFDG
TLLGQPVGRVL--PAEVLAQ-----WEPLVARGS--VRVV-----------L-PAGAYRA
SVLGQPIEKVI--GSVSEIV-----QREILLPGS--QPLQSS-VQLR----DPKGIPLQL
SLPGRPLTDWL--PCA--GT-----LARMDRALEQRPRATAT-LSVG--EAK-NPAALHL
DAFAMTPERLF--TRRWLDQ-----IRTQLESPNRY----GA-MIVSLRIRG-RSQRFRL
--AGRDLGALL--GRDVAAL-----LGAAA---------VGT-VRVGR-VAG-RDETFEV
ALLGMPYTQVL--TLPEAQP-----FAVDDQPQH--LMHAEV--RFPQR-ATPPASAWVA

PAI---------NREGFEFPIEISIIPIQQNNELF---------FCSFIQDISERKQVEN
LAHA-----VDDAAGDRVVILELERLD--GLETDL------LDHVYPRMR----------
AVH----------IYKGVVIIECEAAP--KGRSGT---------PVEFVR----------
TAH----------RSGTLIILEFEETR--KGES--------AEALMGELT----------
SLH----------RYKSTTIIEFE--P--SGSDAQ---------PLGTAR----------
TVH----------RVGDEVVAEMEPDS--PIE--L------SRSLLQHQV----------
IVH----------RADGLTIVEIEPLP--DVGEY----------ARTAVV----------
SIH----------FQGDLLIIEGERTQ--KAERVE---------AASMVR----------
SVH----------RQRATVIIELE--P--AKGERD---------PLQLAR----------
TVH---------RPSNGGLIVELEPAT--KTTN-----------VAPALD----------
TGH----------RVEGHLVIEIEPSG--PVSPV--------AVVLSFVR----------
TVH----------RTGDLYILEFEPAP--EVERT----------GSHALR----------
TVH----------RVGELLILEFEPTE--AWDST----------GPHALR----------
RGGATIPTMVSFYRSGTRLVIETEACP--ARSE-T------SATNFRSLE----------
LGW----------RHENYYIIEVERYH--VQTSNW---------FEIQFQ----------
VAY----------RSGEAVIVELEPLG--GGVRYR---------WLSLVN----------
IVH----------RGTSPLLVECEFVV--DDLEY----------ARTAAV----------
RGH----------HNQSGILVEMEPLP--DDDQLL------TYQLFSQLS----------
RGH----------HNESGILVEMEPLP--PDDQLL------TYRLFSQLS----------
IAH----------RGTAPLIVELEPVV--PELEY----------VRTGVV----------
IGH----------SYKEVFYLEFEIRT--ADTLSI-------TSFTLNAQ----------
ARH----------RTGDHVVVEFEAES--ETNAF----GRD---RGAILA----------
LLH----------RSQEALVLELEIQD--KAAQAI-----SYSERTGNMG----------
SLS----------RAGDVLIIELEPFV--EAA----------HEQSRIIT----------
TAH----------LVDGAAVLELEPAV--EPMAA--------AFVLASIS----------
AVH----------MSDSGVIIEGERCH--EDRHDA---------PSLSMR----------
LMH---------RPPEGGLIIELERAG--PPID-----------LSGTLA----------
SWH----------RHDQLVFLELEPPQ--RDVAE-------PQAFFRRTN----------
ILH----------RHDSIVILELEPRD--ES-RY-------TNEFFRSVR----------
SLH----------RHDGTSIVEFEPAA--ADQADN---------PLRLTR----------
SLH----------RHDGTSIVEFEPAA--ADQADN---------PLRLTR----------
SLL----------RTDGLLGVEINTYE--GADHDVVGFGLGVGEALTEIS----------
IAH----------RSGQHLVVEFEPAT--PDTGL-------RAPIYSLAR----------
VVH----------RVGRLVVGEFEPRA--DNEQER-------ADFAAQAH----------
IAH----------RHQGRLILELEPSS--HREAVP------FLSFFHAVR----------
LLH----------ESDGLTVLELEPAE--LQPGM-------EETALEVVR----------
HAF----------RSGRYVCIDIEAVH--PTEERR---------HVGLAQ----------
TGH----------RSAEGLVVELERLP--DCGAEA------TEQKVDRLD----------
LSY----------RSGARVVAELEPIS--GNPERW---------LFGAMA----------
QIH----------ASGRGLLVELEPAG--APLAA--------ADILAGLD----------
AWH----------LYPQQWLVEMEPRD--ARLLDV---------TLREAM----------

QLKIQEEKYRNMIANMNLGMLEVDNEENIKFANQSFCKISGYEIDELIGKKPANLFVFGE
----------EALERL-------DA----LNAPTDLLSCAAQEVRALTGFDRVLIYRFDA
----------ALISQV-------SR----LGEPDVLLRRASHLVRTLLGYDRVMIYRFDA
----------GFAQYL-------NS----VPSLEDALLRTAQLVSSISGYDRTLIYDFGP
----------KMVDRI-------RE----ADSVESLISRTTRLVKATLGYDRVMIYRFEE
----------SAISRT-------SK----AAGSDELLTLAVEEIAAATGYMRVLAYRFDD
----------GAIMRA-------SR----STSESELRETVAADIREITGFDRVMIYHFHD
----------AMAARL-------LK----SPTIAKFHHDTARQVLAITGFDRVMIYQFDT
----------EMIGRI-------KD----IDHIDKLIRTSARLVRAVLGYDRVMIYRFDN
----------GAFHRI-------TS----SSSLIGLCDETATIFREITGYDRVMVYRFDE
----------EAVERM-------TQ----REGLEDASHSIAADVRAISGFDRVMVYQFLK
----------NAVFAL-------EN----APTLDDLLRVAAQVVRDLSGFDRVMVYEFAE
----------NAMFAL-------ES----APNLRALAEVATQTVRELTGFDRVMLYKFAP
----------RFLYEL-------RA----IAPSMGVLQAAVDEVARRTGYQHVMAYRFDK
----------RAFQKL-------RN----CKTHNDLINTLTRLIQEISGYDRVMIYQFDP
----------DWISRL-------VE----TGTESEVMAMLCEAVRAISGYNRALIYAFDE
----------GAIERV-------AA----VDDIDELPLVAAREIKAITGFDRVMFYDFHA
----------NFFHDL-------ER----IRDPDRLLTMTARLVREVTGHESVMVYRFDA
----------NFFHDL-------ER----VGDPDRLLELTARQVREVTGHESVMVYRFDA
----------GAIQRL-------AG----VSDPDELRQQAAREIKAITGFDRVMCYEFHD
----------RIIAQV-------QL----HNDTASLLSNVTDELRRMTGYDRVMAYRFRH
----------ACLSQI-------GR----TDSEQAAAECLMRFIAMVTGFDRVMLLQFLP
----------RMLRQL-------HA----AADLQTLYEVSVREIQRMTGYDRVLIYRFEE
----------RVLRNL-------QA----ATTLETLFDIGVHEIQALTGYDRVMIYRFEP
----------SISEQI-------SE----ACSLLEAVRVAAAEVRRISGYDHIMVYQFLP
----------SMMSRL-------DH----TETMEAFFRDGARQARALTGFDRVMVYRFDD
----------PALERI-------RT----AGSLRALCDDTALLFQQCTGYDRVMVYRFDE
----------SAIRRL-------QA----AETLESACAAAAQEVREITGFDRVMIYRFAS
----------VAIRRL-------QT----AADLPTACWIAASEVRRITGFDRIKVYQFAA
----------QIIART-------KE----LKSLEEMAARVPRYLQAMLGYHRVMMYRFAD
----------QIIART-------KE----LKSLEEMAARVPRYLQAMLGYHRVMMYRFAD
----------EITDRL-------TR--ADEADLRHLATVVTRRFHELSGYDRVMLYRFDT
----------HFLPQL-------QA----AESVVQLAQLAATEIKRLTGFGRSLVYRFDG
----------HGIEKL-------RR----QRSIDALLETAVQEVRALTGFDRVMAYRFRP
----------DGLSRL-------RD----ARDLQELCEAVVQEVRGLTGFDRAIIYRFDA
----------RLVSPL-------AG----VKGTQALLQTAADTVRALTGFDRVMVYRFDA
----------SIIESF-------SA----ALTQNDLCKLAVRGLKEVTGYDRVMAYRFGE
----------RFLQQL-------AT----WHDPDSLLAFAAGELREAAGVARAMVYRFDA
----------DWQTEL-------SG----HTTRDGLLRALTALVRELAGYDRVMIYRFDE
----------ASATRF-------EQ----APDLRALCAEAAQAFRRITGFDRVMIYQFRE
----------PLLRSV-------ER----DPGIAEAAVRVAKGLRSLIGFDRVMIYRFDE

NIRKIDDVKELRRKGLSDIYQLPIRNKRGELRWWTVSGAPNYDDKGNLIGSIGIHL---D
DWHG-TVVAEDGNGRL-P-------------------------------SYMDLRFPASD
DGSG-KVVSEARMPSL-E-------------------------------SFLGQHFPAGD
DWSG-HVVAEAGSGAL-P-------------------------------SYLELRFPAGD
DGAG-KVVSEAKQPEL-E-------------------------------SFLGQYFPASD
AWNG-DVVAETTNGVP-P-------------------------------RFEGHHFPHTD
DGHG-EVVADERAADL-E-------------------------------PYLGLHFPASD
EGHG-EVIAESARAGM-E-------------------------------SFLGLHYPASD
DGSG-KVVSEAKSMEL-E-------------------------------SFLGQYFPASD
EGHG-EVLSERRRPDL-E-------------------------------AFLGNRYPASD
DGSG-CVIAEQKLEDL-P-------------------------------SFLHHRYPASD
DASG-EVRAEARRDDL-N-------------------------------SFLGHRFPESD
DATG-EVIAEARREGL-H-------------------------------AFLGHRFPASD
DWNG-EVIAENRQGDQ-N-------------------------------SFLGHCFPASD
EWNG-RVIAESVRQLF-T-------------------------------SMLNHHFPASD
NWNG-KVVAESRCETL-S-------------------------------PLLGQHFPASD
DGHG-QIVADEREPDM-V-------------------------------PYFGLHFPASD
EWNG-QIIIEDRADGQ-H-------------------------------RFLGHHFPASD
EWNG-QIIIEDRADGE-Q-------------------------------RFLGQHFPASD
DGHG-QVVADEREPDM-E-------------------------------AYFGLHFPASD
DDSG-EVVAESRREDL-E-------------------------------SYLGQRYPASD
NWHG-KVIAETLKPGI-S-------------------------------GYLNHHFPAND
EGHG-QVIAEASAPAM-E-------------------------------LFNGLFFPASD
EGHG-KVVAQALTGPL-P-------------------------------SYSGLNFPGSD
DSSG-SVVAESRAEGR-S-------------------------------SFLNHRFPASD
SGSG-EVVAEAARAGI-G-------------------------------SFLGLHYPASD
QGHG-EVFSERHVPGL-E-------------------------------SYFGNRYPSSD
DFSG-EVIAEDRCAEV-E-------------------------------SYLGLHFPASD
DWSG-QVIAEDRDSGI-P-------------------------------SLLDFHFPSSD
DGSG-KVIGEAKRSDL-E-------------------------------SFLGQHFPASD
DGSG-KVIGEAKRSDL-E-------------------------------SFLGQHFPASD
DWNG-EVIGETFAPHVDH-------------------------------SFKGLSFPSSD
NGHG-EVLAEAIDPGY-D-------------------------------SYQGHRFPAAD
DDSG-DVVAEARAPAL-P-------------------------------PLVGHRYPAGD
EWNG-SVIAEARDARA-D-------------------------------PYLGLHFPASD
DWHG-EVLAESKRGGM-D-------------------------------GFLGMHFPATD
GGHG-EVIAELCNPGI-E-------------------------------SYLGLRYPASD
DYNG-TISSELTDGRP-Q-------------------------------RYQGQRFPASD
DWNG-SVVAESLSAGA-D-------------------------------SYLGHHFPASD
DEAG-VVLAEAKAPEM-G-------------------------------SFLNHHFPGGD
EWNG-DIIAEARKPEL-E-------------------------------AYLGLHYPASD

VTEQKQLEFELEAEKIKALEASKAKEVFLAN--MSHEIR---TPLNAIIGFLRELEKQNV
IPTQARELYRLN--RQRLIPDAGYAPVPLVALPPVPEGA---PPLDLSFSV-----LRSV
IPRQARELYLKN--IIRIVSDSSGARIPMEP--EFNASG---EPLDLSFAH-----LRSV
IPPQARQLYTIN--RLRMIPDIGYKPVPVNP-QINPETG---AVLDMSLSQ-----LRSV
IPQQARALYLKN--TLRIISDASGIRIPVLP--AVDASG---EPLDLSYAH-----LRSV
IPAQARALYRRN--RIRVIPDIEYTPTALVT-GTD-------QPLDMSDCL-----LRSV
IPVQARALYISK--IGRTIASTEAPGIPLVS--LADDP----RTLDLSDAE-----LRSV
IPRQARELYLRN--PFRIIADVTAPTVPLLP--PADAVT---PPLDLSMSI-----TRAV
IPQQARKLYMQN--SIRVISDASGHKVAIEP--ELDASG---EPLDLSFAH-----LRSV
IPQIARRLYERN--RVRLLVDVNYTPVPLQP-RISPLNG---RDLDMSLSC-----LRSM
IPRQARELYIRN--PIRVIPDVTYQPAPLVP-AIRPGAD---EILDMSHCS-----LRSV
IPAQARALYLRH--LLRLTADSHADPVPLEP-ILDPRSG---QPTPLGGAV-----LRST
IPAQARALYTRH--LLRLTADTRAAAVPLDP-VLNPQTN---APTPLGGAV-----LRAT
IPAQARALYAVN--PIRHTPDVDYEPVPLAP-QTG-------QSLDMTWSA-----VRSI
IPAQARAMYSIN--PIRIIPDVNAEPQPLHM-IHKPQNT---EAVNLSSGV-----LRAV
IPPQVRAMYGNN--RVRVIADARAEPARLVP-AMNPANG---QPLDLSSGY-----LRAV
IPSQARALYVEK--RSRVIADTDDPGVDVLT--LLPEE----RPVDLGPTE-----LRAS
IPSQARRLYEIN--RIRRISNVGYTPVPLLP-AENPFT----GELDMTYTQ-----LRSV
IPSQARRLYQIN--RIRRISNVHYTPVPLLP-VENPRT----GELDMTYTQ-----LRSV
IPVQARALYIEK--RSRVIADTADPGLALHT--LLPED----APLDLGGTE-----LRAV
IPAQARRLYIQN--PIRLIADVAYTPMRVFP-ALNPETN---ESFDLSYSV-----LRSV
IPENARRLYTRK--LQRLIADAHAETIHILS-----TRP---EPVDLTYAE-----LRAV
IPEQARELYRRN--WLRIIPDANYTPVPLVP-QLRPDTQ---QQLDLSFST-----LRSV
IPAQARELYRLN--WIRLIPDATYVPVALIP-TLRPATG---QPLDLSLST-----LRSV
IPAQARSLYLRS--PIRVIPDVEYVAAPLEP-LLLPATN---SPLDMSHCA-----LRSV
IPVQARALYLRN--LFRIIADVDAAPVPILP--QLNENG---QPLDLSMSV-----LRSV
IPQMARRLYERQ--RVRVLVDVSYQPVPLEP-RLSPLTG---RDLDMSGCF-----LRSM
IPAQARRLYTIN--PVRIIPDINYRPVPVTP-DLNPVTG---RPIDLSFAI-----LRSV
IPAQSRALYTIN--PVRIIPDIGYRPSPLVP-DINPRLG---GPIDLSFSV-----LRSV
IPQQARLLYLKN--AIRVISDSRGISSRIVP--ERDASG---AALDLSFAH-----LRSV
IPQQARLLYLKN--AIRVISDSRGISSRIVP--ERDASG---AALDLSFAH-----LRSV
IPKQARALFLRN--RVRPVVDVASASVAIVP-PLHPSTG---QPYDLSDCS-----IRGV
IPAQARELYRLN--HIRLIPDANYQPVGLRGLDA-AWQP---ASLDLSLAS-----LRSV
IPAQARRLYLLN--TLRVIADVHATAVPVLG-T----PP---QPLDMSHCH-----LRSV
IPRQARELYQLN--WLRIIPTIDYQPARVR---ALPGHG---EPLDLSFSV-----LRSV
IPVQARALYTRN--PLRLIADARARPVPLLP-PVVPALG---RPLDLSNSA-----LRSV
IPQIARALYLRQ--RVGSIGNSSYEPVPLFG-HPELDDG---VPLDLTHSN-----LRSV
IPEQARTLYRHN--RVRVIPDTAYTPVPLLA-EEG-RT----EAPDLGLAL-----LRSV
IPAQVRQLYSIK--HVRDIPDASAAAVPLVP-ESDPADD---SALDLSHGI-----LRAV
VPRQARALYVRN--RVRVIPDVAYVPAPLRP-AATDGAGPDWSDLDMSDLG-----LRSV
IPAQARALYLRN--RVRQIADVGYQPSPIQP-TVHPQLG---TPVDLSDVS-----LRSV

SELQYKYIENSTIASKHLLSIIN-NILDISKIEAGEM-NLEIEDFDLHKTIENVFKV---
SPVHVQYMRNMETASSMSVSILL-HGALWGLVSCHHH-KPKAVSYAVRSACDLIAQILSV
SPIHCEYLRNMGVSASMSLSIVI-GGQLWGLIACHHY-SPRVLSMAERIGAEMFAEFFSL
SPVHIEYMRNMGTAASMSVSIIV-NGRLWGLIACHHA-APHSVSRSVREACDFAAQLLSM
SPIHCEYLRNMGVAASMSISVIV-DGALWGLIACHHY-SPRVLSMPVRIAAEMFGEFFSM
SPVHLEYLRNMGVTATLVMSLLV-EGELWGMIVCQSD-TPKTMPQPLRQFCDTLARMLGL
SPYHLQYMRNMGQASTFSLSIVE-DGRLTGMITCADR-RERRLPVLLRRALEVLAGQVAL
SPVHIEYLRNMGIGASLSISIVV-EEKLWGLIACHAN-GPRLPSFIMRTASELFGAMYSM
SPIHLEYLRNMGVGASMSISILL-NGELWGLIACHHY-RAKTLSMAQRVAAELFGEFFSL
SPIHQKYLQNMGVGATLVCSLMV-SGRLWGLIACHHY-EPRFVPFDIRAAGEALAETCAI
SPVHIRYLKNMGVGASMSVSILR-KGELWGLIACHHG-SPKLVPFETREICQHLGLALSH
SPMHLQYLRNMGVASSLSVSIVV-DGRLWGLIACHHE-RAFVVPPETRTALEYLGRLLAL
SPMHMQYLRNMGVGSSLSVSVVV-GGQLWGLIACHHQ-TPYVLPPDLRTTLEYLGRLLSL
SPVHREYMRNMGVRSSLSLSLMV-DGRLWGMILCHHA-TAHQVSPMLRSYLQMMAQVTGD
SPLHMQYLRNFGVSASTSIGIFN-EDELWGIVACHHT-KPRAIGRRIRRLLVRTVEFAAE
SPIHCDYMQNMGVRSSLSVAIYS-ETRLWGLVSCHSN-EVLALSPSARDSVVTLVEVASQ
SPHHLVFMRNMGQAATLSLSLVE-DGKLVGLITCAHR-TPRRLPVLLRRALEVLAAQVTA
SPIHREYMRNMGTVSSLTMSLMP-DGELWGMIVCHGD-KPNYLSQPVRTFCKMVSQMASE
SPIHREYMRNMGTVSSLTMSLMP-EGRLWGMIVCHGD-EPNYLSQPIRTFCKMVSQVVSE
SPHHLQFMRNMGQAATVSFGLVM-GDRLVGMFTCAHR-TPRRIPVLLRRALEVMATQVVS
SPIHCEYLTNMGVRASMSISIVV-GGKLWGLFSCHHM-SPKLIPYPVRMSFQIFSQVCSA
HPVHIQYMKNMNVTTSFSVSVVV-GDNLWGLIPCHNL-KGKRLSFADRQLCEHLSRIAGL
SPIHCQYMKNMGVLSSMSVSLIQ-GGKLWGLISCGHR-TPLYVSHELRSACQAIGQVLSL
SPVHCEYLKNMGVRSSMSISLLD-GGELWGLITCSHP-EPLLVSRELRDACAMIGQLLSV
SPVHIKYLKNMGVGASMSVSLII-RGELWGLIACHNR-QPMQVPYVARELCKHVAQNLSQ
SPIHIEYLKNMGVGASLSISIVV-DGKLWGLFACHHY-GPRLPSAQSRSTAELFGQMFAS
SPIHLQYLKNMGVRATLVVSLVV-GGKLWGLVACHHY-LPRFIHFELRAICELLAEAIAT
SPVHLEYMRNIGMHGTMSISILR-GERLWGLIACHHR-KPNYVDLDGRQACELVAQVLAW
SPTHLEYMVNMGMHAAMSISIVR-DNRLWGMISCHNL-TPRFVSYEVRQACELIAQVLTW
SPVHLEYLRNMGVSASMSLSIII-DGTLWGLIACHHY-EPRAVPMAQRVAAEMFADFFSL
SPIHLEYLRNMGVSASMSLSIII-DGTLWGLIACHHY-EPRAVPMAQRVAAEMFADFFSL
SPVHLEYLSNMGVCATLTLALIV-RGKLWGLLACHHYSAPYRLTPGRSSACRLFAEAVSS
SPIHLEYMRNMRTLASMSVSIVV-GGQLWGLISCHDH-EPRGLPFQTRVACEHLGRLLSM
SPVHIEYLRNMGVGASMSVSIVV-GGRLWGMLACHHM-APRRVRYGVRMACEVLAQIVAA
SPIHLEYLHNMGVQASMSISLMK-DGKLWGLISCTQVSGTRYVPYEVRTACEFLGEVMSS
SPVHLEYLRNMGVGASFSLSLLK-EGVLWGLIACHHL-EPLHISHERRRACEVLTQLLAL
SPIHREYMRNMQTAASLTIGLAD-GERLWGMLVCHHS-TPKVPEPEQRSNAGTIGQVVSL
SPIHLEYLGNLDVRATLALSILDEQGDLWGMLVCHHD-EPRDFPPAVRDYGAMLGELLSA
APIHVTYLANMGVVASMSIALHL-DGRLWGLLACHAA-SPNILSPALRDALRAMVQTACF
SPIHVQYLKNMGVGASASVSIVK-DGQLWGLVACHHR-TARLLPYELRLACQSLAGNLAR
SPVHLEYLANMGVTATLVASIVV-NDALWGLISCHHY-SPHFTNHAMRDVTDAVARTLAG

----LQP----------KTDQKNLLFRTFYDD--SLTKYFKGDSLRIEEILFNLVGNSIK
RIAAVEDRRDAEHRIALQAIQARLLAAMAQAD--PFIAGLTE---H-PDDLLRFANAS--
HLEAVNHREKLEVATRARRTLDRILGHAARYA--GLPELLRG---S-LADFMGLMPCD--
RIAMEQSSKDASRRVELGYVQARLLNGMASAP--KWVDGLLGGEDE-RQDLLKQVGAD--
HLQVLKQKRRLDTVNHAHAALDRFLRLAAHHA--NIEELLVD---S-FQDFADLMPCD--
QIESHLRREIDAETVAAAEEIDA-LRALLQAG-TDLPSALRS---R-SERLLGAFHSR--
QLTSMREIRRLQHLVDVRARRAELLAPLYASD--DIHAALLG---G-AATVLDLVPAG--
MLESRLRRGSEEHEQRARALADRVITMIAGDE--TLMENAQW---L-QDMTRDMVDCD--
TLLALKQKHKLDLATGTRQSLDRFLHLASHHE--NLEALFGE---C-LPEFSSLVPCD--
RIAALESFAQSQSELVVRRLEQRLVEAVSRDG--EWQAALFD---G-SQSLLQPLGAS--
YIGAKDDAEETSHGLDLGRARDQIFSEIATTS--DPRAFLRE---R-IADIQNLIPAH--
QVQVKTRADTDAFRAGLQTRRAHILGAAAHSV--DPLATFAD---Q-RLDLAGLMRAS--
QVQVKEAADVAAFRQSLREHHARVALAAAHSL--SPHDTLSD---P-ALDLLGLMRAG--
ALRVTIQKEVEDDAEAISARMRHVLNELDYED-KSLLEALEQ-----REELLDAFEAD--
RLWLIHSRNVERYMVTVQAAREQLSTTADDKH--SSHEIVIE---H-AADWCKLFRCD--
RLFLLKAEADAHYRYQIHDNRVELAGGVQERQ--APSDLVRQ---H-AEHWRELFTVE--
QRTLLQRVRTLQRRIDTQERLSGVLAALFERA--DAGEALTT---G-EHTLLDIVPAD--
NLQLALNREFNHRMSQLGRAIDS-FNAPFQAA-LDLEEGLSG-----LETLLPAFDCE--
NLQLALNREFDHQMSRLGRAIDR-FNAPFQAT-LDLETGLAG-----LQELLSAFESD--
QLAAAEQIRRLRRQLEARERRIALIAPLYGRA--DVGAVLMS---G-ERTVLDVVPAD--
IVERLEQGRIAELLRVSTERRLALARRARDAN--DLFGALAH---P-DDGIAALIPCD--
HMSGLAQLRHAKERHTHLLMRRQLRQDIQTNG--ANGPTFQR---Q-LQQIRETFIAD--
QISAMEALEVSRQRETKIQTLQQLHQMMATSD-TDVFDGLAQ---Q-PQLLMDLVGAT--
KISAIVATHIQREREEKVVLLGQLADAMNRAD-HEILHGLVS---R-PQLLQALTQAD--
KIRALSEADDHLLSRDLGSAAERLLRELHNSN--EPNKTLIN---S-CSALQELFDAS--
RLESRERRLALDYETKARRIADRLLTSVADNA--SLLDDPAW---L-IEALADAIPAD--
RITALESFAQSQSELFVQRLEQRMIEAITREG--DWRAAIFD---T-SQSILQPLHAD--
QIGVMEEQAITRQTLKGQAIQRSLINDIEQLH--DHRAGLAR---N-SEALLELMGAS--
QIGVLEEAEIVRHSVRMRAIQNRLLHELGDEQ--GLTAGLSR---V-SEEMLALMGAS--
HFTAAHHQRRFQSSLRTRRTLDSLTSEMSFDA--SVDDFLRG---N-LKRIADLIPSD--
HFTAAHHQRRFQSSLRTRRTLDSLTSEMSFDA--SVDDFLRG---N-LKRIADLIPSD--
TIARLVERSEAEAIDHVRQSLRKLRNTLQGPKSGGFDAFLRD---Q-ATDLLALMQCD--
QVEAKEMNAEVATRLELRKLTLEIVSHLANSD--ATLKMLVN---E-PAPLLRLASAA--
NVQSLLHGELAARAASAASLRAR------------MVERMLH---A-EDSLAALLPLVPA
LLAAKEGNEDYDQRIRAKSIHAALLERMAREV--DFVSGLAS---Q-ESGLLELVHAH--
QLSAEERAAEASEDAHRAALLGQLATAMGEGG--TLEEVLEK---E-SERVLALTGAA--
MLSSLGEAETARQKLKRQATLSVLVERLATQD--TLTEAFAG---A-SAELLELVDAT--
HLPLLRLRREQETVERGLERVNELL-ADLPRA-DDLIPYLHR---Q-SEALLAAFAAD--
QLELIQARDDAVLIQRANESRDVLVDERGEFP--EPEELLER---H-GKDWLQVFRAS--
QIRAKVDAVLYRERIRLRAAEDALADALAGDF--AVEDVLDR---H-GDDLCRALSAD--
RIGALQAVARARLESVLLTVREKLITDFNDAE-HMTVELLDD---M-APDLMDVVDAD--

FTNE---GSILISCRLLKNAASKQTICISIEDTGIG--MESNFITSIFNKFSQEESN---
-------GAAV---------------VFERRCTLVGDTPTEEQVRGLVDWLAAQGEP---
-------GVGL---------------WIEGEWTSHGVALPAPAAPALARAVATHGEG---
-------GAAL---------------VLDDECHLVGQTPPRHEVEDLVLWLGEKEIA---
-------GVGL---------------WVGNNWHGHGATPPNDAIPRLARFVASASEG---
-------SLIL---------------HIADNRTVLGEQIAAATERRIVDHAATPEADR--
-------GVMV---------------RIGGTARMAGEVPPLAAILRVLDRVGL-------
-------GVAI---------------YRSGKAHLHGSTPSEENVIALAHHLNAASPS---
-------GAGL---------------WMNGTWTAIGTCPPPAEIEPLIRFVNSVADG---
-------GAAL---------------LFEGQVMTAGDVPSTQRIRDLATWLDRRRKAP--
-------GVVT---------------SIDAETNLTGHVPPADALAPLIQWVIATSQPS--
-------GVIV---------------FFEGRWQATGLVPGPSQIEALLSWLRRQAG----
-------GLIL---------------RFEGRWQTLGEVPPAPAVDALLAWLETQPG----
-------ALIV---------------RLHGQKIAVGRDAPSGTMTLVEQEVAEEAKEA--
-------GIGY---------------LRGEELTTYGETPDQTTINKLVEWLEENGKKS--
-------GLAL---------------AYLGEITLSGTTPGEDQIRALTNWLENHVKGS--
-------GVVV---------------RLSGEVHTVGLVPPPASLFRAVGLLGD-------
-------AVFL---------------RLDGICYQYGRKLDADRVRILREAIREQDSTG--
-------AVFL---------------RLDGVCYHFGRDLESDRILALRQAIREKGRSG--
-------GALL---------------RMGDAVHTAGVVPPPARLFAVVDELGP-------
-------GALV---------------MLGGRTLSIRGDFERQAGNVLQ-----RLQR---
-------GAWM---------------RYQERDFFDGAVPNAQTRTTLLKWLATQSPE---
-------GVAI---------------IEDRQTHCYGNCPEPSDIRALHTWMMAGGEP---
-------GAAV---------------LIDDQVHLFGQCPTSEEVRALYQWIRDTGLTRQR
-------GVAI---------------DWKGSVATAGRVPSHSARGALAKWLRDRLAAG--
-------GIGV---------------WINGRLALAGIGPDERSFAALVRHLNRNAAG---
-------GCAL---------------VYEDQIRTIGDVPSTQDVREIAGWLDRQPRA---
-------GLCL---------------HSREGVITIGQTPPGPIIDQLAQLAGRSGGS---
-------GFAL---------------CSFDGVAAFGRTPSDDEIQALASWLSHRESR---
-------GVGL---------------WMNGVWTAHGSTPPADALPSILHLLTGRAGN---
-------GVGL---------------WMNGVWTAHGSTPPADALPSILHLLTGRAGN---
-------GMVY---------------RLDGRDYSFGDLPDKPLMAALRNRLEAHRNG---
-------GAAV---------------VLDDDCWSVGEVPPREQIAQLAQWIGGLG-Q---
LAHEFSAQAVV---------------LLEGEELSVHGAAPAQAVRALLGHLDATLPS---
-------GAAI---------------HFHGRTTVLGQAPSDEALTGLIEWLGSRTGE---
-------GVAL---------------LLGEEPLLVGCTPAQDEVEALVAWLATQPFQ---
-------GALV---------------RLSGNVLRLGILPPPRVIERALAMAMPSSDA---
-------GMML---------------CLRGECHTMGEQPPAGIRSALETAVDSRGDGE--
-------GAVL---------------AAGDQSAGVGTVPDAESINGIVAWLNKHRTGE--
-------GFAA---------------VAGSMLLTKGRCPDEETVRRIAQWVETQAQV---
-------GVAI---------------FHGNDISRHGTTPDVAALRRIRDHIESEHHE---

-KT--------KKYGGTGLGM-SI---T-KQLIDLMGGEIVIESKKDQGTKIEIHLTLEK
-----------EQFETDSLPA-LYPA-A-ADFEGKAAGLLAIAVSKLH---ASYVLWFRP
-----------PVWASHTLSH-ILPE-V-SAYGVPVAGALAISLSHRP---RDYLFFFRK
-----------DVFATTNLPE-IYPA-A-ASYASVASGLVAMRVSELH---GSWLIWFRP
-----------RVWATHALSQ-AIPE-A-EIYAGTAAGMLAIPLSQVK---NDYLLFFRK
-----------IACAD-HLAP-EI--RPEGTEDSWIAGYMYLPISRDG---EDYCLWLRG
-----------APFASECLRA-DRPD-L-ADLLPGVAGLLVVPLADTG----DALVFFRG
-----------RVFTTDDLAS-VHAP-C-SATADRAAGMMSIPISRVP---RDYILLFRR
-----------QTWASHALSQ-FLPR-A-ESYYETVSGAMVVPLSEIP---RDYLLFFRK
------DAPPQGLTVTASLTL-DDPS-F-ADIRSIASGLIAAPLSASE---GEYLLWFRP
-----------GVFVTDCLSE-HYAA-A-GDFTAEASGLVAVVLPGEA---PLVVLWFRA
-----------TLVQVEALGE-VWPE-A-QSFADRASGLLAISVGLDW---SEGVIWLRP
-----------ALVQTDALGQ-LWPA-G-ADLAPSAAGLLAISVGEGW---SECLVWLRP
-----------PVFSD-RIGE-RIPVLTDPTRRDWLGGFLYARLSSGR---DDSLLFLRA
-----------LFWHSHMLKE-DAPG-L-LPDGSRFAGLLAIPLKSDAD-LFSYLLLFRV
-----------EPWATTSLAASGYPG-A-EAIGESCCGLLAMPLLIDMD-ARGWLLLFRP
-----------GRHAVEALPL-QHPE-A-AAAIPGIAGLLVVPLDRD-----DVIVFVRN
-----------MASAE-HLPE-S-----VRGSVDWVCGYLFIPLSHAS---DEYLILLRG
-----------MASSE-CVPE-A-----LRHSMEWVCGYLFVPLSHAS---DEYLIFLRA
-----------GRLLWEALPI-ERPE-L-AVEVPSVTGLLIVPLGGDG----DMLVFVRS
--------DPERDIYHTDNWP-QPSE-D-SPDGGDCCGVLAIRFHRQE---SGWIFWFRH
-----------PVIARHELDD-ELKE-N-EELRKTASGLLRIELNRN-----EFLILMRK
------------VYASHHLSS-VYPP-G-EAYQTLASGVLAMSLPKPV---DNGVIWFRP
SKERATGLQGLGVFHTDSMQR-ERPE-S-AAYRETASGVIAFTLPKPV---DNAVMWFRS
-----------EIFVSDSMQE-QYPG-A-AEFEREGSGLLSILLTGDD---APVLMWFKA
-----------RIYAVDRLAE-TY-P-D-LELDEAVAGMLAIPISRSP---RDYVVLFRQ
-----------AVTSTASLGL-DVPE-L-AHLTRMASGVVAAPISDHR---GEFLMWFRP
-----------ELFQTDRLST-IIPE-A-GAFAEVASGVLAVPLSRTP--PRRVMLWFRP
-----------GIFQTQQLSA-SFPE-A-EVYSDIASGLLAVPLGRAS---TTLMLWFRP
-----------EIVATHALTD-RIAA-A-TDYAGAAAGMLAIPLSQVA---GDYLLFFRK
-----------EIVATHALTD-RIAA-A-TDYAGAAAGMLAIPLSQVA---GDYLLFFRK
--------VDRDGFSTHFAAG-LWPDLS-EQLGEAAAGALIY-QPRQC---NYDLILLRN
-----------PVWHSDQLAQ-DVPG-A-SAWADAPAGVVAVSISQVH---RHVILWFRP
--------EAGELIARDSLQG-VPPA-L-AQPLGAWCGLLALRFDRDA---PAWLALLRR
-----------GVFCTDRLAR-EYPE-A-QAFQEVAAGLMAFSMSRGR---NNFVLWFRP
-----------TSFHTDRLGT-VYPP-L-AARADVAAGILAVRLAPAA---ARFAIWFRP
-----------DPLGVDDLGL-RHPD-L-ASCVADGSGVLVLPLASGG---DDLIAWFRP
-----------RIFATSKLGE-----LAGHNGTGWAAGALYVPLANHG---NDYLCFLRR
-----------LAWSSSELGRTGLG--A-FCQPARAAGLLAVPLPIRNA-RHAWLLFFRS
-----------RAFSTHALSE-HLPADS-GAVDARASGLLALTVPGEE---PLVLLWFRA
----ALREDAVGALHVDAIGE-VFPE-L-ADLAPLAAGFIFVPLMPQS---RSALLWTRR

GNVANITYDTFDSSNINLENKKILLVEDNEFNRMVAQNSLSSINCITTEAENGKE-AIEI
EVVRTVRWGGDPRKPLARDGR-------GQGQGLSPRASFETWKET----VRHRALPWTA
EAVQTVEWAGNPHKHYATGLH---------GDRLTPRKSFAIWKET----VEHQSWPWTQ
EVVKTVRWGGNPHKTVQE------------SGRIHPRKSFEIWKEQ----VRNIAAPWSE
EIVQNLNWAGNPEKSYETGPM---------GDRLTPRKSFAIWKET----VRLQAQPWSE
ENPFSIPWAGNPEKTGTDEGH-------DPASRLTPRRSFELWLEE----VRGTSEAWRI
EVAHEISWLGDPRGVNR-------------PDGLSPRTSFASWKRT----VRDRSEPWGT
ERISEIRWGGDPAKLLEASTD---------GERMSPRKSFAAFARL----VRGRAPRFCD
ERLQTLNWAGNPDKSYEIGPL---------GDRLTPRKSFAIWKEA----VTKQSDHWSE
EQVRTVTWGGDPLKAVIIGDD---------PSDLSPRRSFAQWHQL----VEGKSEPWSP
EQVEEVFWAGNPHAAVDLDGI---------DGRPGPRKSFDLWTET----VRARCRPWSH
AMTTTVAWGGAPPEQAKD--------------ALGPRRSFETYEQT----VRGHAEPWHA
ELRLEVAWGGATPDQAKD--------------DLGPRHSFDTYLEE----KRGYAEPWHP
ERVRSETWAGDPDEHHTIESD-------GELPRIHPRRSFEAWQKE----VRGCSLPWSE
AQNEVRTWAGKPEKLSVETST---------GTMLGPRKSFEAWQDE----VSGKSQPWRT
EQFEMVPWAGKPDKVPEMRDG---------RTVLSPRTSFATWVEE----VSGKSQAWHP
EVVQTVEWLGDQRPENR-------------EHALSPRRSFSAWSES----VAGHSLPWGT
ERPLDINWAGEPAKAVDRSPV-------GDKARISPRQSFEAWTEQ----VRGQSLPWER
ERPREISWAGEPDKPIMQTGQ-------GGDARISPRQSFQAWTQK----IRGQSLPWER
EVSRTVDWLGDQRPENR-------------DTPLSPRRSFSAWRES----VTGRSLPWGE
EEVHRIRWGGKPEKLLTIGPS---------GPRLTPRGSFEAWEEV----VRGHSTPWSE
EQSAQMEWAGVPQETAHPNDP---------KAALTPRTSFETWRQL----VQGIATPWAA
EVKQSVQWSGDPNKPLNLDAS-------DNTLRLQPRTSFEIWKVE----MTGIATKWSH
QLASTMNWSGNPAHHVSTRAA------GSASHGLRPRQSFDVWKQE----VTGIARPWSR
EQVEEIRWAGNPSEPLELNAR---------LGTLNPRKSFETWRKT----VRGRSRPWRA
ELVRTVRWGGDPHKPVEYGPN---------GPRLTPRKSFEAWSEL----VRGRSLPFTE
ERVHTVTWGGDPKKPFTMGDT---------PADLSPRRSFAKWHQV----VEGTSDPWTA
EVAQTVYWAGNPDKSVTA--E---------SGRLRPRTSFAAWTEQ----THGRAIAWQP
EVAQTVTWGGDPHKPVQIGPR---------GRRLQTRASFEAWREE----VRDRSRPWRS
EQVQTLNWAGDPNKTYDTGPL---------GDRLTPRKSFSIWKEQ----VDGQSVPWSP
EQVQTLNWAGDPNKTYDTGPL---------GDRLTPRKSFSIWKEQ----VDGQSVPWSP
ARETDLHWAGDPYKRVTAETE---------GERLHPRGSFNLWRES----VRDRALPWEP
ELVRTIQWAGDPRKQVQAS-----------DGRIHPRRSFASWQEQ----ERGRSAPWNA
EQVETVAWAGPPEKIYTSGPL---------GPRLTPRGSFETWREE----VRGKAVPWSA
EAVQTVNWSGNPTKAVEFDQG---------GPRLHPRKSFELWKET----VRGRCLPWKA
EVARTISWAGNPRKPAEPEPG---------HQRLHPRGSFQAWEET----VRDTSLPWKR
EQHRTITWGGSPIDHATWDPA---------EGRMHPRASFATWKET----VSGRSSSWTS
EQIETIDWAGNPNKAVERNP---------DTGRLSPRKSFDLWQEE----VRGQSLAWQG
EKAETRIWAGNPEKTIDRQSG-----------RLSPRESFASWKET----VRGQSARWLS
EQVEVVNWAGNPHKASSADP----------QAELTPRASFAAWSET----VRGRSRRWTL
EQIQQIKWAGNPQLAKLEDIP---------NSRLSPRKSFDLWQQT----VRGRARRWSP

LENNTFDLILMDIQMPIMDGFETTHFIRNNLK
---------------AER---DTAAALRHAVI
---------------ADR---DFAEAARNALV
---------------AEL---SAARELRSAII
---------------ADR---EIAEAARIALV
---------------PQR---RAAYRFRELLR
---------------VIEETVELAHELE----
---------------RDQ---RIGEAIRQALI
---------------NDR---EVAEAIRAVTV
---------------AEL---ASARLVSETVA
---------------VEV---EAAHLLRARAT
---------------GEI---EEAQELQRALT
---------------GEI---EEAQDLRDTLT
---------------GHR---MAAERLMSGLA
---------------AQL---YAARDIARDLL
---------------AEI---NAARDLGDDLA
---------------HAQDAFEFGDRLR----
---------------HHR---AGASRLRRAIN
---------------HHR---AGASRLRRAIN
---------------HAQDAVDLGEEIR----
---------------TDL---AIAEKLRLDLM
---------------SEL---ESALRLRTSLN
---------------GDV---FAANDLRRSAL
---------------ADL---YGAEDIRRSAL
---------------AEV---EMLRSFGRRLA
---------------AER---RVAETIRITLI
---------------ADL---AAARTIGQTVA
---------------HEV---AAAVEIRDLII
---------------HEI---VAAEEIRDLVV
---------------DDR---DTAATIQVGLR
---------------DDR---DTAATIQVGLR
---------------EAM---IAARELTMGLN
---------------GEL---AAVAELRQALI
---------------ADL---EMARELQGELA
---------------YEV---EAASELRRSII
---------------ADL---GAAEGFRGALV
---------------ADV---SLALALRQEVA
---------------HHI---KMAEKLSQLVG
---------------VEL---RAATDLASDLA
---------------VET---ETAQRLAHTLL
---------------LHL---ESARSLRVLIE
