# Supplementary material for: Traits of Bathy Phytochromes and Application to Bacterial Optogenetics
Source: ACS Synth Biol. 2025 Jul 11;14(8):3207–18. doi: 10.1021/acssynbio.5c00337 (PMC12362586; doi:10.1021/acssynbio.5c00337)
Supplement: Supplementary file 2 [file sb5c00337_si_002.zip › Supp_phostag_gels.xlsx]

## Sheet: Sheet1
PhosTag source data. All original PhosTag gels with 15 wells each, measurements at least in triplicate. D = dark, RL = red light, FRL = far-red light. Standard = PageRuler Plus Prestained Protein Ladder
					1	Standard							1	Standard							1	Standard							1	Standard							1	Standard
					2	BjFixJ							2	BjFixJ							2	BjFixJ							2	BjFixJ							2	BjFixJ
					3	DrF1 D							3	DrF1 D							3	DrF1 D							3	AgPSM D							3	DrF1 D
					4	DrF1 RL							4	DrF1 FRL							4	DrF1 FRL							4	AgPSM FRL							4	DrF1 RL
					5	DrF1-6 D							5	-							5	PaPSM D							5	AgPSM-DrARM D							5	AgNTS D
					6	DrF1-6 RL							6	BjFixJ							6	PaPSM FRL							6	AgPSM-DrARM FRL							6	AgNTS RL
					7	-							7	AgPSM D							7	PaF1 D							7	PaPSM D							7	AgNTS-AgARM D
					8	BjFixJ							8	AgPSM FRL							8	PaF1 FRL							8	PaPSM FRL							8	AgNTS-AgARM RL
					9	AgARM D							9	PaPSM D							9	PaF1+12 D							9	PaPSM-DrARM D							9	PaNTS D
					10	AgARM RL							10	PaPSM FRL							10	PaF1+12 FRL							10	PaPSM-DrARM FRL							10	PaNTS RL
					11	PaARM D							11	RpPSM D							11	PaF1+34 D							11	RpPSM D							11	PaNTS-PaARM D
					12	PaARM RL							12	RpPSM FRL							12	PaF1+34 FRL							12	RpPSM FRL							12	PaNTS-PaARM RL
					13	RpARM D							13	Standard							13	Standard							13	RpPSM-DrARM D							13	Standard
					14	RpARM RL							14	-							14	PaF1+34 D							14	RpPSM-DrARM FRL							14	AgNTS D
					15	Standard							15	Standard							15	PaF1+34 FRL							15	Standard							15	AgNTS RL
					1	Standard							1	Standard							1	Standard							1	Standard							1	Standard
					2	BjFixJ							2	BjFixJ							2	BjFixJ							2	BjFixJ							2	BjFixJ
					3	DrF1 D							3	DrF1 D							3	DrF1 D							3	AgPSM D							3	DrF1 D
					4	DrF1 RL							4	DrF1 FRL							4	DrF1 FRL							4	AgPSM FRL							4	DrF1 RL
					5	DrF1-6 D							5	-							5	PaPSM D							5	AgPSM-DrARM D							5	AgNTS D
					6	DrF1-6 RL							6	BjFixJ							6	PaPSM FRL							6	AgPSM-DrARM FRL							6	AgNTS RL
					7	-							7	AgPSM D							7	PaF1 D							7	PaPSM D							7	AgNTS-AgARM D
					8	BjFixJ							8	AgPSM FRL							8	PaF1 FRL							8	PaPSM FRL							8	AgNTS-AgARM RL
					9	AgARM D							9	PaPSM D							9	PaF1+12 D							9	PaPSM-DrARM D							9	PaNTS D
					10	AgARM RL							10	PaPSM FRL							10	PaF1+12 FRL							10	PaPSM-DrARM FRL							10	PaNTS RL
					11	PaARM D							11	RpPSM D							11	PaF1+34 D							11	RpPSM D							11	PaNTS-PaARM D
					12	PaARM RL							12	RpPSM FRL							12	PaF1+34 FRL							12	RpPSM FRL							12	PaNTS-PaARM RL
					13	RpARM D							13	Standard							13	Standard							13	RpPSM-DrARM D							13	Standard
					14	RpARM RL							14	-							14	PaF1+12 D							14	RpPSM-DrARM FRL							14	AgNTS-AgARM D
					15	Standard							15	-							15	PaF1+12 FRL							15	Standard							15	AgNTS-AgARM RL
					1	Standard							1	Standard							1	Standard							1	Standard							1	Standard
					2	BjFixJ							2	BjFixJ							2	BjFixJ							2	BjFixJ							2	BjFixJ
					3	DrF1 D							3	DrF1 D							3	DrF1 D							3	AgPSM D							3	DrF1 D
					4	DrF1 RL							4	DrF1 FRL							4	DrF1 FRL							4	AgPSM FRL							4	DrF1 RL
					5	DrF1-6 D							5	-							5	PaPSM D							5	AgPSM-DrARM D							5	AgNTS D
					6	DrF1-6 RL							6	BjFixJ							6	PaPSM FRL							6	AgPSM-DrARM FRL							6	AgNTS RL
					7	AgARM D							7	AgPSM D							7	PaF1 D							7	PaPSM D							7	AgNTS-AgARM D
					8	AgARM RL							8	AgPSM FRL							8	PaF1 FRL							8	PaPSM FRL							8	AgNTS-AgARM RL
					9	PaARM D							9	PaPSM D							9	PaF1+12 D							9	PaPSM-DrARM D							9	PaNTS D
					10	PaARM RL							10	PaPSM FRL							10	PaF1+12 FRL							10	PaPSM-DrARM FRL							10	PaNTS RL
					11	RpARM D							11	RpPSM D							11	PaF1+34 D							11	RpPSM D							11	PaNTS-PaARM D
					12	RpARM RL							12	RpPSM FRL							12	PaF1+34 FRL							12	RpPSM FRL							12	PaNTS-PaARM RL
					13	Standard							13	Standard							13	Standard							13	RpPSM-DrARM D							13	Standard
					14	DrF1-6 D							14	-							14	PaF1+34 D							14	RpPSM-DrARM FRL							14	PaNTS-PaARM D
					15	DrF1-6 RL							15	-							15	PaF1+34 FRL							15	Standard							15	PaNTS-PaARM RL
